# Supplementary material for: Clinical and Biochemical Characterization of Hereditary ATTR Amyloidosis Caused by a Novel Transthyretin Variant V121A (p.V141A)
Source: Int J Mol Sci. 2025 May 13;26(10):4659. doi: 10.3390/ijms26104659 (PMC12111042; doi:10.3390/ijms26104659)
Supplement: Supplementary file 1 [file ijms-26-04659-s001.zip]

Archive with 2 entries (2 files):
- Supplemental Table_.xlsx
- supplemental_file_V121A_Yoshinaga_.pptx
