# Supplementary material for: Clinical and Biochemical Characterization of Hereditary ATTR Amyloidosis Caused by a Novel Transthyretin Variant V121A (p.V141A)
Source: Int J Mol Sci. 2025 May 13;26(10):4659. doi: 10.3390/ijms26104659 (PMC12111042; doi:10.3390/ijms26104659)
Supplement: Supplementary file 1 [file ijms-26-04659-s001.zip › Supplemental Table_.xlsx]

## Sheet: S_1
Homologs of the TTR Genes the V121 Residue.
Species											V121
Human		S	P	Y	S	Y	S	T	T	A	V	V	T	N	P	K	E
Chimpanzee		S	P	Y	S	Y	S	T	T	A	V	V	S	N	P	Q	N
Rhesus macaque		S	P	Y	S	Y	S	T	T	A	V	V	T	N	P	K	E
Cat		S	P	Y	S	Y	S	T	T	A	L	V	S	S	P	K	E
Mouse		S	P	Y	S	Y	S	T	T	A	V	V	S	N	P	Q	N
Chicken		S	P	F	S	Y	S	T	T	A	V	V	S	D	P	Q	E
Pufferfish		S	P	Y	S	F	T	T	T	A	L	V	T	D	U	Q	H
Sea bream TTR		S	P	F	S	Y	T	T	T	A	V	V	S	S	V	R	E
Western clawed frog		T	P	Y	S	F	S	S	T	A	I	V	S	E	P	H	D	D	L
The V121 amino acid is conserved across mammalian species, such as human, chimpanzee, rhesus macaque, mouse, chicken, and see bream

## Sheet: S_2
Recombinant TTR protein list
	Recombinant TTR Protein list	details	Sequence
1	(His-tag)6-V121A transthyretin	N-terminal 6-His tag and C10A mutation and V121A mutation without signal sequence	(HHHHHH) GPTGTGESKAPLMVKVLDAVRGSPAINVAVH VFRKAADDTWEPFASGKTSESGELHGLTTEEEFVEGIYKVEIDTKSYWKALGISPFHEHAEVVFTANDSGPRRYTIAALLSPYSYSTTAAVTNPKE
2	(His-tag)6-(FLAG-tag)2-Wild-type transthyretin	N-terminal 6-His tag and C10A mutation without signal sequence	(HHHHHH)(DYKDDDDKDYKDDDDK) GPTGTGESKAPLMVKVLDAVRGSPAINVAV HVFRKAADDTWEPFASGKTSESGELHGL TTEEEFVEGIYKVEIDTKSYWKALGISPFHEHAEVVFTANDSGPRRYTIAALLSPYSYSTTAAVTNPKE
3	V121A transthyretin	(non-tag) V121A mutation without signal sequence	GPTGTGESKCPLMVKVLDAVRGSPAINVAV HVFRKAADDTWEPFASGKTSESGELHGLTT EEEFVEGIYKVEIDTKSYWKALGISPFHEHAE VVFTANDSGPRRYTIAALLSPYSYSTTAAVTNPKE
4	Wild type transthyretin	(non-tag) WT TTR without signal sequence	GPTGTGESKCPLMVKVLDAVRGSPAINVAVH VFRKAADDTWEPFASGKTSESGELHGLTTEE EFVEGIYKVEIDTKSYWKALGISPFHEHAEVVF TANDSGPRRYTIAALLSPYSYSTTAAVTNPKE

## Sheet: S_3
In Silico Analyses of the V121A(p.V141A) Variant
Base change	Amino acid change	dbSNP#	1000G Freq	ExAC Freq	SIFT	Polyphen2	Mutation Tester	CADD
			0	0	D	B	D	21.9
dbSNP#: Single Nucleotide Polymorphism Database reference number, 1000G: 1000 Genomes Project, Freq: allele frequency, ExAC: Exome Aggregation Consortium, T: tolerated, B: benign, D: disease causing
The c. variant has not been described in healthy individual databases, including the 1000 Genomes Project and Exome Aggregation.
The c. variant was predicted to be only modestly altered the structure and function of the TTR protein based on the analysis by bioinfomatics tools including SIFT, Polyphen2, Mutation Tester, and CADD.

## Sheet: S_4
Variant TTR list in plasma proportion study
No	sex	age	mutation	Sequence Variant (mRNA)	Codon Change	phenotype	therapy
1	F	59	Thr59Lys (p.Thr79Lys)	c.236C>A	ACA>AAA	AN,H,PN	None
2	F	89	Val122Ile (p.Val142IIe)	c.424G>A	GTC>ATC	H	None
3	M	63	Ala97Ser (p.Ala117Ser)	c.349G>T	GCC>TCC	PN,H,E,AN	None
4	M	74	Phe64Leu(p.Phe84Leu)	c.250T>C	TTT>CTT	CTS,H,PN	None
5	M	57	Val30Gly (p.Val50Gly)	c.149T>G	GTG>GGG	E,LM	Diflunisal
6	M	71	Val121Ala (p.V141A)	c.422T>C.	GTG>GCG	H	None

## Sheet: S_5
Variant TTR mass difference list
insertion position	amino acid change	measured WT TTR mass	measured variant TTR mass	theoritical mass difference	measured mass difference
59	Threonine to Lysine	13757.6	13784.8	-27.04	-27.13
59	Threonine to Lysine	13757.9	13784.5	-27.04	-26.69
59	Threonine to Lysine	13757.6	13784.6	-27.04	-26.94
122	Valine to Isoleucine	13757.9	13771.7	-14.01	-13.87
122	Valine to Isoleucine	13757.6	13771.8	-14.01	-14.19
122	Valine to Isoleucine	13758.2	13772.2	-14.01	-14.05
97	Alanine to Serine	13758.1	13773.8	-15.99	-15.69
97	Alanine to Serine	13758	13773.8	-15.99	-15.79
97	Alanine to Serine	13757.6	13773.5	-15.99	-15.85
64	Phenylalanine to Leucine	13757.8	13723.5	33.99	34.22
64	Phenylalanine to Leucine	13757.8	13723.8	33.99	34.08
64	Phenylalanine to Leucine	13757.8	13723.6	33.99	34.23
30	Valine to Leucine	13757.7	13772.9	-14.01	-15.19
30	Valine to Leucine	13757.8	13772.2	-14.01	-14.34
30	Valine to Leucine	13759	13771.8	-14.01	-12.83
30	Valine to Glycine	13757.6	13714.4	42.05	43.27
30	Valine to Glycine	13757.8	13714.8	42.05	42.93
30	Valine to Glycine	13757.7	13715	42.05	42.75
121	Valine to Alanine	13757.4	13729	28.03	28.32
121	Valine to Alanine	13757.6	13729.3	28.03	28.34
121	Valine to Alanine	13757.5	13729.7	28.03	27.82
